# Supplementary material for: Exploring the roles of players in strategic purchasing for healthcare in Africa—a scoping review
Source: Health Policy Plan. 2022 Nov 1;38(1):97–108. doi: 10.1093/heapol/czac093 (PMC9849715; doi:10.1093/heapol/czac093)
Supplement: czac093_Supp [file czac093_supp.zip]

Archive with 1 entries (1 files):
- Supplementary files czac093.docx
